# Supplementary material for: Establishment and characterization of immortalized human breast cancer cell lines from breast cancer patient-derived xenografts (PDX)
Source: NPJ Breast Cancer. 2021 Jun 18;7:79. doi: 10.1038/s41523-021-00285-x (PMC8213738; doi:10.1038/s41523-021-00285-x)
Supplement: Supplementary file 1 — Supplementary Data 1 [file 41523_2021_285_MOESM1_ESM.xlsx]

## Sheet: Supp Data1
Supplementary Data 1
Alignment and coverage statistics by sample.
	Read Count (in millions)					Read Percentage
Sample ID	Total	Mapped	Realigned	In Capture Region		Mapped	Realigned	Duplicate	Capture Region	Covered At 5×	Covered At 10×	Covered At 20×	Covered At 40×
MC-BR-BTY-0006 cell line	343.421	343.197	342.301	184.882		99.9349	99.6741	21.9	68.9762	99.308	99.255	98.984	97.242
MC-BR-BTY-0006 blood	179.952	179.445	179.062	128.115		99.718	99.5052	7.8	77.4353	98.994	98.305	96.21	89.656
MC-BR-BTY-0006 PDX	310.94	310.733	310.094	163.862		99.9333	99.7278	25.2	70.5	99.178	98.855	97.64	93.216
MC-BR-BTY-0006	196.15	195.743	195.395	124.728		99.7924	99.615	15.8	75.6772	99.206	98.74	96.969	90.372
MC-BR-BTY-0019 cell line	398.071	397.818	396.885	212.751		99.9365	99.7021	23	69.4539	99.238	99.191	99.002	97.794
MC-BR-BTY-0019 blood	399.323	394.226	393.64	270.235		98.7238	98.5769	15.1	80.7398	99.358	99.256	98.93	97.768
MC-BR-BTY-0019 PDX	314.362	314.046	313.147	171.364		99.8993	99.6133	19	67.3663	99.176	98.991	98.24	94.819
MC-BR-BTY-0019	436.783	433.329	432.39	278.891		99.2091	98.9942	17.8	78.297	99.368	99.269	98.916	97.581
