# Supplementary material for: Establishment and characterization of immortalized human breast cancer cell lines from breast cancer patient-derived xenografts (PDX)
Source: NPJ Breast Cancer. 2021 Jun 18;7:79. doi: 10.1038/s41523-021-00285-x (PMC8213738; doi:10.1038/s41523-021-00285-x)
Supplement: Supplementary file 3 — Supplementary Data 3 [file 41523_2021_285_MOESM3_ESM.xlsx]

## Sheet: Supp Data
Supplementary Data 3
Dictionary of copy number states used in Supplemental Figure 3 and Supplemental Table 2.
Dictionary of Copy Number Alteration Classifications
class	classname	color	notes
HOMD	'homozygous deletion'	green	Loss of both alleles.
DLOH	'heterozygous deletion'	darkgreen	Single-copy loss and LOH.
DLOH.SC	'subclonal heterozygous deletion'	darkolivegreen4	Subclonal single-copy loss and subclonal LOH.
NLOH	'neutral LOH'	blue	Two copies of one allele and no copies of the other allele.
HET	heterozygous diploid'	midnightblue	Two copies and allelic balance.
GAIN.SC	'subclonal gain'	darkorange4	Subclonal single-copy gain.
GLOH	'gain LOH'	yellow	Single-copy gain and LOH.
GAIN	'gain'	darkred	Single-copy gain and allelic imbalance.
ALOH	'amplification LOH'	deeppink	Multiple copy gain and LOH.
ASAMP	'allele-specific or unbalanced amplification'	orange	Multiple copy gain and allelic imblance; allele-specific amplification is included in this class.
BAMP	'balanced amplification'	red	Allele-balanced amplification.
Note: The names for the colors are obtained from the R statistical program (https://www.r-project.org/).
